# Supplementary material for: Feedforward motor information enhances somatosensory responses and sharpens angular tuning of rat S1 barrel cortex neurons
Source: eLife. 2017 Jan 6;6:e21843. doi: 10.7554/eLife.21843 (PMC5271607; doi:10.7554/eLife.21843)
Supplement: Source code 1. — DOI: http://dx.doi.org/10.7554/eLife.21843.013 [file elife-21843-code1.zip]

Archive with 13 entries (12 files):
- DTP_ManageText.m
- __MACOSX/
- __MACOSX/._DTP_ManageText.m
- FindRinging.m
- __MACOSX/._FindRinging.m
- NIDAQ_SigGen_31.m
- __MACOSX/._NIDAQ_SigGen_31.m
- ProcessDirInfo_15.m
- __MACOSX/._ProcessDirInfo_15.m
- SigGen_18.m
- __MACOSX/._SigGen_18.m
- TPA_MotionCorrectionManager.m
- __MACOSX/._TPA_MotionCorrectionManager.m
