# Supplementary material for: Feedforward motor information enhances somatosensory responses and sharpens angular tuning of rat S1 barrel cortex neurons
Source: eLife. 2017 Jan 6;6:e21843. doi: 10.7554/eLife.21843 (PMC5271607; doi:10.7554/eLife.21843)
Supplement: Source code 1. — DOI: http://dx.doi.org/10.7554/eLife.21843.013 [file elife-21843-code1.zip › FindRinging.m]

% Muhamed

% Params
algType                         = 11;
indx                            = [1500 2500];
fpath                           = 'C:\Users\Jackie\Mohamed\ringing __with final excel files\Movie_scene10.mp4';

mcObj                           = TPA_MotionCorrectionManager();

% Read file
vidObj                           = VideoReader(fpath);
imgData                          = read(vidObj,indx);
imgData                          = imgData(:,:,1,:);
[mcObj,estShift]                 = AlgApply(mcObj, imgData ,algType);

figure,
plot(estShift(:,:,1)),
legend('x','y')
xlabel('Frame [num]'),ylabel('Image shift [pix]')
title(fpath)

fpathXls        = regexprep(fpath,'.mp4','.csv');
csvwrite(fpathXls,estShift)
